# Supplementary material for: The mitochondrial localized CISD-3.1/CISD-3.2 proteins are required to maintain normal germline structure and function in Caenorhabditis elegans
Source: PLoS One. 2021 Feb 5;16(2):e0245174. doi: 10.1371/journal.pone.0245174 (PMC7864470; doi:10.1371/journal.pone.0245174)
Supplement: S2 Table — (XLSX) [file pone.0245174.s005.xlsx]

## Sheet: Fig. 1
A Fold Change cisd-3.2 transcript		B Fold Change cisd-3.1 transcript		C Fold Change cisd-1 transcript		D Fold Change cisd-3.1 transcript			E Fold Change cisd-3.2 transcript
N2	cisd-3.2(pnIs68)	N2	cisd-3.2(pnIs68)	N2	cisd-3.2(pnIs68)	N2	cisd-1(tm4993)	cisd-1(pnIs27)	N2	cisd-1(tm4993)	cisd-1(pnIs27)
1	0.032	1	0.831	1	0.481	1	1.494	1.494	1	1.30925	1.309
1	0.06	1	0.534	1	0.883	1	1.089	1.1	1	1.279	1.884
1	0.034	1	0.466	1	0.52	1	0.723	0.84	1	1.248	1.318

## Sheet: Fig. 2
D % Population at 48hrs			E % Population at 65hrs			F % Population at 71hrs			G % Population at 91hrs
	N2	cisd-3.2(pnIs68)		N2	cisd-3.2(pnIs68)		N2	cisd-3.2(pnIs68)		N2	cisd-3.2(pnIs68)
II	0	100	II	0	11	II	0	0	II	0	0
III	0	0	III	0	53	III	0	14	III	0	0
IV	100	0	IV	0	36	IV	0	86	IV	0	100
V	0	0	V	100	0	V	100	0	V	100	0

## Sheet: Fig. 3
D # of nuclei to TZ		E # diakinesis oocytes		G % diakinesis nuclei
N2	cisd-3.2(pnIs68)	N2	cisd-3.2(pnIs68)		N2	cisd-3.2(pnIs68)
18	17	6	4	fragments	0	33
20	16	7	4	no fragments	100	67
18	15	7	8
19	14	8	5
20	19	7	6
20	15	8	5
21	6	8	4
20	8	8	7
19	15	8	7
20	16	6	4
20	9	7	5
19	10	8	6
20	16	8	5
19	12	7	3
20	16	6	4
19	16	8	3
20	16	6	5
19	20	7	4
20	15	7	4
21	11	8	7
20	18	8	4
20	17	6	7
21	11	7	4
19	16	8	4
18	12	7	6
20	13	8	4
21	16	7	3
21	12	7	3
20	16	6	4
20	15	8	2

## Sheet: Fig. 4
A # of progeny		B % animals			C % animals
N2	cisd-3.2(pnIs68)		N2	cisd-3.2(pnIs68)		N2	cisd-3.2(pnIs68)
366	15	EMB	0	100	Male	0	8
359	39	Hatched	44	56	Hermaphrodite	100	92
334	54
322	9

## Sheet: Fig. 8
B Mean fluorescence/oocyte		C OCR (pumps per minute)		E hsp-6::GFP intensity				F pumps per minute		G bends per minute
N2	cisd-3.2(pnIs68)	N2	cisd-3.2(pnIs68)	HTT15	cisd-3.2(RNAi)	cisd-3.1(RNAi)	cisd-3.1;cisd-3.2	N2	cisd-3.2(pnIs68)	N2	cisd-3.2(pnIs68)
13	14	3.78	2.62	18.9603	197.498	175.887	94.999	18	12	276	160
17	4	4.39	2.72	17.3278	152.239	144.425	281.416	22	15	256	140
16	10	4.52	3.36	27.914	153.242	171.243	214.859	23	15	280	124
22	14	4.8	3.53	30.9803	124.642	134.022	86.9022	25	24	224	150
19	6	5.15	2.81	28.6661	91.5363	134.708	31.7898	19	8	312	162
20	12	4.42	3.49	24.3105	92.1323	127.097	70.575	22	9	250	178
22	13	4.21	3.88	22.9536	152.124	169.532	85.3453	21	13	328	190
24	16	5.06	3.98	18.7772	102.408	94.2571	228.278	29	16	244	144
23	11	5.54	4.7	27.4114	82.2686	170.975	44.4425	20	6	282	174
22	8	3.97	4.47	28.8379	122.004	162.02	92.22	15	7	270	184
31	10			59.4538	148.513	123.713	89.676
22	10			25.8416	127.927	104.599	268.596
29	11			30.1684	162.213	97.9293	204.488
27	11			21.1109	131.44	268.514	86.4867
30	13			29.1473	228.816	134.34	39.123
				41.0982	126.308	84.6112	70.5149
				18.5107	72.9636	331.904	80.0658
				28.2682	149.781	116.023	221.257
				20.7451	82.6733	66.524	47.0109
				23.0781	99.4651	262.447	92.238
				19.671	129.785	125.298	91.0126
				30.7706	106.791	103.849	64.7565
				21.0949	100.161	97.0683	123.83
				29.0771	281.3	275.792	104.562
				31.841	141.356	135.84	56.1153
				30.9321	88.6422	83.8888	142.033
				19.9599	358.306	350.708	69.1137
				20.9599	125.44	121.317	133.59
				19.9024	75.7575	70.2101	111.303
				22.6268	279.315	272.486	130.149

## Sheet: Fig. S3
% Survival
Days	N2	cisd-3.2(pnls68)
2		1
2		1
3		1
3		1
4		1
4		1
4		1
4		1
4		1
4		1
4		1
4		1
5	1	1
5		1
5		1
5		1
5		1
5		1
5		1
5		1
5		1
5		1
5		1
5		1
5		1
5		1
5		1
5		1
5		1
5		1
5		1
5		1
6	1	1
6	1	1
6		1
6		1
6		1
6		1
6		1
6		1
6		1
6		1
6		1
6		1
6		1
6		1
6		1
7	1	1
7	1	1
7		1
7		1
7		1
7		1
7		1
7		1
7		1
7		1
7		1
7		1
7		1
7		1
7		1
7		1
7		1
8	1	1
8	1	1
8		1
8		1
8		1
8		1
8		1
8		1
8		1
8		1
8		1
8		1
8		1
8		1
8		1
8		1
8		1
8		1
8		1
8		1
8		1
9	1	1
9	1	1
9		1
9		1
9		1
9		1
9		1
9		1
9		1
9		1
9		1
10	1	1
10	1	1
10	1	1
10		1
10		1
10		1
10		1
10		1
10		1
10		1
11	1	1
11		1
11		1
11		1
11		1
11		1
11		1
11		1
11		1
11		1
12	1	1
12	1	1
12		1
12		1
12		1
12		1
12		1
12		1
12	1	1
12	1	1
12	1	1
12	1	1
12	1	1
13	1	1
13	1	1
13	1	1
13	1	1
13	1	1
13		1
13		1
13		1
13		1
13		1
13		1
13		1
13		1
13		1
13		1
13		1
13		1
14	1	1
14	1	1
14	1	1
14	1	1
14	1	1
14	1	1
14	1
14	1
14	1
14	1
14	1
14	1
14	1
14	1
14
15	1	1
15	1	1
15	1
15
16	1	1
16	1	1
16	1
16	1
16	1
16	1
16	1
16	1
17	1
17	1
17	1
17	1
18	1
18	1
18	1
18	1
18	1
18	1
18	1
18	1
18	1
18	1
18	1
18	1
19	1
19	1
19	1
19	1
19	1
19	1
19	1
19	1
19	1
19	1
19	1
19	1
19	1
19	1
19	1
19	1
19	1
19	1
19	1
19	1
19	1
19	1
19	1
19	1
20	1
20	1
20	1
20	1
20	1
20	1
20	1
20	1
20	1
20	1
20	1
20	1
20	1
20	1
20	1
20	1
20	1
20	1
20	1
20	1
21	1
21	1
21	1
21	1
21	1
21	1
21	1
21	1
21	1
21	1
21	1
21	1
21	1
22	1
22	1
22	1
23	1
23	1
23	1
23	1
23	1
23	1
23	1
23	1
23	1
23	1
23	1
24	1
24	1
24	1
24	1
24	1
24	1
24	1
24	1
24	1
24	1
24	1
24	1
24	1
